# Supplementary material for: Whole genome sequencing identifies a duplicated region encompassing Xq13.2q13.3 in a large Iranian family with intellectual disability
Source: Mol Genet Genomic Med. 2020 Jul 26;8(10):e1418. doi: 10.1002/mgg3.1418 (PMC7549592; doi:10.1002/mgg3.1418)
Supplement: Supplementary file 2 — Table S1 [file MGG3-8-e1418-s002.xlsx]

## Sheet: Table S1
Reports	Current study†	Linhares et al. 2016 [PMID: 27617217]	Wentz et al. 2014 [PMID: 23974867]	Martínez et al. 2014 [PMID: 24458433]	Sismani et al. 2013 [PMID: 23973723]	Prontera et al. 2012 [PMID: 23280798]	Kaya et al. 2012 [PMID: 22213401]	Lugtenberg et al. 2009 [PMID: 19291773]	Hou et al. 2004 [PMID: 15605909]	Shapira et al. 1997 [PMID: 9375722]	Apacik et al. 1996 [PMID: 8937763]	Yokoyama et al. 1992 [PMID: 1632433]	Muscatelli et al. 1992 [PMID: 1551675]	Schmidt et al. 1991 [PMID: 2016093]	Thode et al. 1988 [PMID: 3177451]	Vejerslev et al. 1985 [PMID: 3987078]	Steinbach et al. 1980 [PMID: 7399525]	Sparkes et al. 1977 [PMID: 891012]
X chr. Bands	Xq13.2q13.3	Xq13.2q21.31	Xq13.1q21.1	P1: Xq12q21.1 P2: Xq13.2q21.31	Xq13.2q21.31	Xq12q13.3	Xq12q13.3	Xq13.2q21.1	Xq13.2q21.2	Inv. dup. Xq13.3q21.2	Inv. dup. Xq12q13.3	Xq13.3q21.2	Xq12q13.3	Xq12q22	Xq13.1q21.1	Xq13.1q21.2	Xq13q22	Xq13q24
Coordinates (hg19)	72853142-74633399	73207744-91485344	70117418-79993681	P1: 65815490-78426724 P2: 72433198-91125471	73187033-88124189	65418928-75204221	64824141-74251345	72404437-79563235	N/A	N/A	N/A	N/A	N/A	N/A	N/A	N/A	N/A	N/A
Duplication length (Mb)	~1.8	~18.3	~10	P1: 12.6 P2: 18.7	~14.8	~9	~9.4	~7	N/A	N/A	N/A	N/A	N/A	N/A	N/A	N/A	N/A	N/A
Origin	Maternal	Maternal	Maternal	Maternal	Maternal	Maternal	Maternal	De novo	Maternal	Maternal	Maternal	Maternal	De novo	Maternal	Maternal	Maternal	Maternal	De novo
Number of patients	7 (different branches)	1	2	2	1	2	3	1	1	1	2	1	1	1	3	1	1	1
Gender	M	M	M	M	M	M	M	M	M	M	M	M	M	M	M	M	M	M
Parental relationship	Unrelated	Unrelated	N/A	Unrelated	N/A	Unrelated	Unrelated	Unrelated	N/A	Unrelated	Unrelated	N/A	Unrelated	N/A	Unrelated	Unrelated	N/A	N/A
Age at (last) examination	(V:1): 15 yr. (V:2): 24 yr. (V:6): 13 yr. (IV:3): 60 yr. (IV:5): 58 yr. (IV:6): 60 yr. (IV:8): 60 yr.	16 yr.	P1: 21 yr. P2: 16 yr.	P1: 14 yr. P2: 8 yr.	Prenatal diagnosis (28 weeks of gestation)	P1: 6 yr. P2: 1 yr.	P1 (V:1): 10 yr. P2 (V:2): 4 yr. P3 (IV:8): 36 yr.	26 yr.	2 yr.	4 yr.	P1 (IV:2): 4.7 yr. P2 (IV:4): 6 days	32 mo.	N/A	N/A	P1 (IV:6): 9 yr. P2 (IV:7): 5 yr. P3 (IV:4): 5.5 yr.	10 mo.	6.5 mo.	37 days
Birth weight	N/A	3020 g (25–50th %ile)	P1: 2540 g (-2 SD) P2: 2670 g (-1 SD)	P1: 2100 g P2: 3200 g	N/A	N/A	N/A	2700 g (<10th %ile)	2450 g	2450 g (<3rd %ile)	P1 (IV:2): 2820 g (<p25) P2 (IV:4): 2490 g (>p75)	1848 g (<3rd %ile)	2600 g	N/A	P1 (IV:6): 2380 g P2 (IV:7): 3180 g P3 (IV:4): 1480 g	2980 g	2850 g	1530 g
Birth length	N/A	45 cm (10–25th %ile)	P1: 45.5 cm (-2 SD) P2: 45 cm (-1.5 SD)	P1: 44 cm P2: N/A	N/A	N/A	N/A	49 cm (25th %ile)	N/A	47 cm (<3rd %ile)	P1 (IV:2): 48 cm (<p50) P2 (IV:4): 47 cm (>p75)	45 cm (<3rd %ile)	45 cm	N/A	P1 (IV:6): 43 cm P2 (IV:7): 46 cm P3 (IV:4): N/A	50 cm	49-50 cm	38 cm
Birth OFC	N/A	35 cm (75–90th %ile)	N/A	P1: 34 cm P2: N/A	N/A	N/A	N/A	N/A	N/A	N/A	P1 (IV:2): N/A P2 (IV:4): 32.5 cm (>p75)	32 cm (10th %ile)	36 cm	N/A	P1 (IV:6): 33 cm P2 (IV:7): 35 cm P3 (IV:4): 33.5 cm	34.5 cm	N/A	31.5 cm
Weight at (last) examination	(V:1): 84 kg (+2SD)	53 kg (10–25th %ile)	N/A	P1: N/A P2: 32 kg (90th %ile)	1319 g	N/A	P1: 24 kg (<5th %ile)	53 kg (<10th %ile)	7.1 kg (<3rd %ile)	8 kg (-3SD)	P1 (IV:2): 10 kg (<3rd %ile)	5420 g (-5.5 SD)	N/A	N/A	P1 (IV:6): 15.5 kg (<3rd %ile) P2 (IV:7): 12 kg (<3rd %ile) P3 (IV:4): 9.8 kg (<3rd %ile)	4580 g (<3rd %ile)	4620 g (<3rd %ile)	N/A
Height/Length at (last) examination	(V:1): 165 cm (-0.5SD) (V:2): 168 cm (-1.19SD) (V:6): 146 cm (-1.29SD) (IV:3): 167 cm (-1.34SD) (IV:5): 136 cm (-5.6SD) (IV:6): 160 cm (-(IV:8): 151 cm (-3.5SD)	152 cm (<3rd %ile)	P1: 157 cm (-3.5 SD) P2: 150 cm (-4.2 SD)	P1: N/A P2: 122 cm (<10th %ile)	36.9 cm	N/A	P1: 123 cm (<5th %ile)	153 cm (<3rd %ile)	72 cm (<3rd %ile)	76 cm (-3SD)	P1 (IV:2): 88 cm (<3rd %ile)	66.7 cm (-7.1 SD)	N/A	N/A	P1 (IV:6): 103 cm (<3rd %ile) P2 (IV:7): 92 cm (<3rd %ile) P3 (IV:4): 88 cm (<3rd %ile)	61 cm (<3rd %ile)	62 cm (<3rd %ile)	N/A
OFC at (last) examination	(V:1): 57 cm (+1.4SD) (V:2): 59 cm (+2.0SD) (V:6): 52 cm (-1.48 SD) (IV:3): 58 cm (+2.0SD) (IV:5): 52 cm (-2.1SD) (IV:6): 51 cm (-2.7SD) (IV:8): 52 cm (-2.2SD)	N/A	N/A	P1: N/A P2: <3rd %ile	26 cm	N/A	P1: 49 cm (<5th %ile)	54 cm (10th %ile)	40.2 cm (<3rd %ile)	47 cm (-2SD)	P1 (IV:2): 46 cm (<3rd %ile)	44.5 cm (-3.3 SD)	N/A	N/A	P1 (IV:6): 49 cm (<3rd %ile) P2 (IV:7): 48 cm (<3rd %ile) P3 (IV:4): 46.5 cm (<3rd %ile)	44.5 cm (<1st %ile)	40 cm (<3rd %ile)	36.5 cm
Short stature (HP:0004322)	+	+	+	N/A	-	N/A	N/A	+	+	+	+ (P1)	+	+	N/A	+	+	+	N/A
Microcephaly (HP:0000252)	+ (IV:5, IV:6, IV:8)	N/A	-	+	-	+	+ (P1)	-	+	-	+ (P1)	+	-	N/A	+	N/A	+	N/A
Macrocephaly (HP:0000256)	+ (V:2, IV:3)	N/A	N/A	N/A	N/A	N/A	N/A	N/A	N/A	N/A	N/A	N/A	+	N/A	N/A	N/A	N/A	N/A
Growth delay (HP:0001510) And/Or Failure to thrive (HP:0001508)	+	+	+	+	-	N/A	N/A	+	+	+	+ (P1)	+	+	N/A	+	+	+	+
Generalized hypotonia (HP:0001290)/Infantile muscular hypotonia (HP:0008947)/Muscle weakness (HP:0001324)	-	+	+ (P1) - (P2)	+	N/A	N/A	+ (P1, P3)	+	+	+	+ (P1)	+	+	N/A	-	+	+	+
Intellectual disability (HP:0001249)/Global developmental delay (HP:0001263)/Psychomotor retardation (HP:0025356)	+	+	+	+	N/A	+	+	+	+	+	+ (P1)	+	+	+	+	+	+	+
Severity of intelletual disability/developmental delay Severe (HP:0010864)/(HP:0011344) Moderate (HP:0002342)/(HP:0011343) Mild (HP:0001256)/(HP:0011342)	Moderate	N/A	Severe	Severe	N/A	Severe	Severe (P1, P2) Mild to moderate (P3)	Severe	Severe	Severe	N/A	Severe	N/A	Severe	Severe	Severe	N/A	Severe
Anxiety (HP:0000739)	+	-	N/A	N/A	N/A	N/A	N/A	N/A	N/A	N/A	N/A	N/A	N/A	N/A	+ (P1, P2)	N/A	N/A	N/A
Panic attack (HP:0025269)	-	N/A	N/A	N/A	N/A	N/A	+ (P3)	N/A	N/A	N/A	N/A	N/A	N/A	N/A	N/A	N/A	N/A	N/A
Aggressive behavior (HP:0000718)/Abnormal temper tantrums (HP:0025160)	+	N/A	+	+	N/A	N/A	N/A	-	N/A	N/A	N/A	N/A	N/A	N/A	N/A	N/A	N/A	N/A
Self-injurious behavior (HP:0100716)	+	+	+	+ (P1)	N/A	N/A	N/A	N/A	N/A	N/A	N/A	N/A	N/A	N/A	N/A	N/A	N/A	N/A
Impaired social interactions (HP:0000735)	+	+	+	+ (P1)	N/A	N/A	+ (P1, P3)	+	N/A	-	N/A	N/A	N/A	N/A	+ (P1, P2) - (P3)	+	N/A	N/A
Delayed speech and language development (HP:0000750)/Speech impairment (HP:0002167)/Language impairment (HP:0002463)	+	+	+	+	N/A	N/A	+ (P1, P2)	+	N/A	N/A	+ (P1)	+	+	N/A	+	N/A	N/A	N/A
Shyness (HP:0100962)	+	N/A	N/A	N/A	N/A	N/A	N/A	+	N/A	N/A	+ (P1)	N/A	N/A	N/A	N/A	N/A	N/A	N/A
Autistic behavior (HP:0000729)	N/A	N/A	+	+ (P1)	N/A	+	+	N/A	N/A	N/A	N/A	N/A	N/A	N/A	N/A	N/A	N/A	N/A
Psychosis (HP:0000709)	-	N/A	N/A	N/A	N/A	N/A	+	N/A	N/A	N/A	N/A	N/A	N/A	N/A	N/A	N/A	N/A	N/A
Agitation (HP:0000713)	-	N/A	N/A	N/A	N/A	N/A	+ (P3)	N/A	N/A	N/A	N/A	N/A	N/A	N/A	N/A	N/A	N/A	N/A
Hyperactivity (HP:0000752)	+	N/A	+	+ (P2)	N/A	N/A	N/A	N/A	N/A	N/A	N/A	N/A	N/A	N/A	N/A	N/A	N/A	N/A
Stereotypy (HP:0000733)	-	N/A	+	+ (P1)	N/A	N/A	+ (P2)	N/A	N/A	N/A	N/A	N/A	N/A	N/A	N/A	N/A	N/A	N/A
Seizures (HP:0001250)/West syndrome (HP:0011097)	+	+	+ (P1)	N/A	N/A	+ (P1)	+ (P2: West syndrome)	N/A	+	N/A	- (P2)	N/A	N/A	N/A	N/A	N/A	N/A	N/A
Brain atrophy (HP:0012444)	-	N/A	N/A	N/A	N/A	N/A	N/A	N/A	N/A	+	N/A	N/A	N/A	N/A	N/A	N/A	N/A	N/A
Plagiocephaly (HP:0001357)	-	N/A	N/A	+ (P2) - (P1)	N/A	N/A	N/A	+	N/A	N/A	N/A	N/A	N/A	N/A	N/A	N/A	N/A	N/A
Brachycephaly (HP:0000248)	-	N/A	+ (P2)	N/A	N/A	N/A	N/A	+	N/A	N/A	+ (P1)	N/A	N/A	N/A	N/A	+	N/A	N/A
Abnormality of the fontanelles or cranial sutures (HP:0000235)	-	N/A	+ Sagittal craniosynostosis (HP:0004442)	N/A	N/A	N/A	N/A	N/A	N/A	N/A	N/A	N/A	N/A	N/A	N/A	+ Large fontanelles (HP:0000239) Broadened sutures	N/A	+ Large posterior fontanelle (HP:0004491)
Ventriculomegaly (HP:0002119)	-	+	N/A	+ (P2)	+	+	+ (P1, P3)	N/A	+	N/A	N/A	N/A	N/A	N/A	N/A	N/A	N/A	N/A
Dysplastic corpus callosum (HP:0006989)	-	N/A	N/A	N/A	N/A	N/A	N/A	N/A	+	N/A	N/A	N/A	N/A	N/A	N/A	N/A	N/A	N/A
Hypoplasia of the corpus callosum (HP:0002079)	-	N/A	N/A	N/A	N/A	N/A	+ (P1, P3)	N/A	N/A	N/A	N/A	N/A	N/A	N/A	N/A	N/A	N/A	N/A
Facial hypotonia (HP:0000297)	-	+	N/A	N/A	N/A	N/A	N/A	+	N/A	N/A	N/A	N/A	N/A	N/A	-	N/A	N/A	N/A
Oval face (HP:0000300)	-	N/A	+	N/A	N/A	N/A	N/A	N/A	N/A	N/A	N/A	N/A	N/A	N/A	N/A	N/A	N/A	N/A
Triangular face (HP:0000325)	-	N/A	N/A	N/A	N/A	N/A	+ (P1)	N/A	N/A	N/A	N/A	N/A	N/A	N/A	N/A	N/A	N/A	N/A
Flat face (HP:0012368)	-	N/A	N/A	N/A	N/A	N/A	N/A	N/A	N/A	N/A	+	N/A	N/A	N/A	N/A	N/A	N/A	N/A
Broad face (HP:0000283)	-	N/A	N/A	N/A	N/A	N/A	N/A	N/A	NA	N/A	+	N/A	N/A	N/A	N/A	N/A	N/A	N/A
Frontal bossing (HP:0002007) Prominent forehead (HP:0011220)	-	N/A	N/A	N/A	N/A	N/A	N/A	N/A	+	+	-	-	N/A	N/A	N/A	+	N/A	N/A
Broad forehead (HP:0000337)/Large forehead (HP:0002003)	+	N/A	N/A	N/A	+	N/A	N/A	N/A	N/A	N/A	+ (P2)	N/A	N/A	N/A	N/A	N/A	N/A	N/A
Narrow forehead (Bitemporal narrowing) (HP:0000341)	-	N/A	N/A	+ (P1) - (P2)	N/A	+	- (P1)	N/A	N/A	N/A	N/A	N/A	N/A	N/A	N/A	N/A	N/A	N/A
Abnormal eyebrow morphology (HP:0000534)	-	N/A	+	N/A	N/A	N/A	N/A	N/A	N/A	N/A	+	N/A	N/A	N/A	N/A	N/A	+	N/A
Downslanted palpebral fissures (HP:0000494)	-	-	N/A	+	N/A	+	N/A	+	N/A	+	+	N/A	N/A	N/A	+ (P3)	N/A	N/A	N/A
Narrow palpebral fissure (Small palpebral fissures) (HP:0045025)	-	N/A	N/A	N/A	N/A	N/A	N/A	N/A	N/A	N/A	+ (P2)	N/A	N/A	N/A	+	N/A	N/A	N/A
Blepharophimosis (HP:0000581)	-	N/A	+ (P1)	N/A	N/A	N/A	N/A	N/A	N/A	N/A	N/A	N/A	N/A	N/A	N/A	N/A	N/A	N/A
Epicanthus (HP:0000286)/Epicanthus inversus (HP:0000537)	-	N/A	+	-	N/A	N/A	+ (P1)	-	+	+	+ (P2)	-	N/A	N/A	+	+	N/A	N/A
Hypertelorism (HP:0000316)	-	N/A	N/A	+ (P1) - (P2)	+	N/A	+ (P3)	-	+	+	N/A	N/A	N/A	N/A	N/A	N/A	N/A	N/A
Proptosis (HP:0000520)	-	N/A	N/A	N/A	+	N/A	N/A	N/A	N/A	N/A	N/A	N/A	N/A	N/A	N/A	N/A	N/A	N/A
Ptosis (HP:0000508)	-	+	+	+ (P1) - (P2)	N/A	N/A	N/A	+	+	+	+	-	N/A	N/A	+	N/A	N/A	N/A
Strabismus (HP:0000486)/Abnormal conjugate eye movement (HP:0000549)	+	N/A	N/A	N/A	N/A	N/A	N/A	N/A	N/A	N/A	N/A	+	N/A	N/A	N/A	N/A	N/A	N/A
Nystagmus (HP:0000639)	-	N/A	N/A	N/A	N/A	N/A	N/A	N/A	N/A	N/A	N/A	N/A	N/A	N/A	N/A	N/A	N/A	+
Low-set ears (HP:0000369)	+	+	-	+	N/A	N/A	N/A	+	N/A	N/A	+ (P1)	-	N/A	N/A	N/A	+	+	+
Posteriorly rotated ears (HP:0000358)	-	N/A	N/A	+	N/A	N/A	N/A	+	N/A	N/A	N/A	N/A	N/A	N/A	N/A	N/A	N/A	+
Protruding ear (HP:0000411)	+	+	N/A	N/A	N/A	N/A	N/A	N/A	N/A	N/A	N/A	N/A	N/A	N/A	N/A	N/A	N/A	N/A
Microtia (HP:0008551)	-	N/A	+	+ (P1) - (P2)	N/A	N/A	N/A	N/A	N/A	N/A	+	N/A	N/A	N/A	N/A	N/A	N/A	+
Underdeveloped tragus (HP:0011272)	-	N/A	+ (P1)	N/A	N/A	N/A	N/A	N/A	N/A	N/A	N/A	N/A	N/A	N/A	N/A	N/A	N/A	N/A
Discontinuous ascending root of helix (HP:0011264)	-	N/A	N/A	N/A	N/A	N/A	N/A	N/A	N/A	N/A	+	N/A	N/A	N/A	N/A	N/A	N/A	N/A
Abnormality of earlobe (HP:0000363)	-	N/A	N/A	N/A	N/A	N/A	+ (P1, P3)	N/A	N/A	N/A	N/A	N/A	N/A	N/A	N/A	N/A	N/A	N/A
Simple ear	-	N/A	N/A	N/A	N/A	N/A	N/A	-	+	+	N/A	N/A	N/A	N/A	N/A	N/A	N/A	+
Hearing impairment (HP:0000365)	-	N/A	N/A	N/A	N/A	N/A	-	N/A	N/A	-	- (P1)	N/A	N/A	N/A	N/A	N/A	N/A	N/A
Midface retrusion (Midface hypoplasia) (HP:0011800)	-	N/A	N/A	+ (P1) - (P2)	N/A	N/A	N/A	+	N/A	N/A	+ (P2)	N/A	N/A	N/A	N/A	N/A	N/A	N/A
Depressed nasal bridge (Flat nasal bridge) (HP:0005280)	-	N/A	+	+ (P1) - (P2)	+	+	+ (P1)	-	+	+	N/A	+	N/A	N/A	N/A	+	+	N/A
Prominent nasal bridge (High nasal bridge) (HP:0000426)	-	N/A	N/A	N/A	N/A	N/A	N/A	+	N/A	N/A	N/A	N/A	N/A	N/A	N/A	N/A	N/A	N/A
Wide nasal bridge (Broad nasal root) (HP:0000431)	-	N/A	N/A	N/A	N/A	N/A	N/A	+	N/A	N/A	+	N/A	N/A	N/A	N/A	N/A	N/A	N/A
Broad nasal tip (HP:0000455)	-	N/A	+	N/A	N/A	N/A	N/A	N/A	N/A	N/A	+ (P1)	N/A	N/A	N/A	N/A	N/A	N/A	N/A
Wide nasal base (Broad nasal base) (HP:0012810)	-	N/A	+	N/A	N/A	N/A	N/A	N/A	N/A	N/A	N/A	N/A	N/A	N/A	N/A	N/A	N/A	N/A
Short nasal septum (HP:0000420)	-	N/A	N/A	N/A	N/A	N/A	N/A	N/A	N/A	N/A	+ (P1)	N/A	N/A	N/A	N/A	N/A	N/A	N/A
Anteverted nares (HP:0000463)	-	N/A	N/A	N/A	N/A	+	N/A	N/A	N/A	N/A	N/A	N/A	N/A	N/A	N/A	N/A	N/A	N/A
Long philtrum (HP:0000343)	-	N/A	N/A	N/A	N/A	+	N/A	N/A	N/A	N/A	N/A	N/A	N/A	N/A	N/A	+	N/A	N/A
Smooth philtrum (Flat philtrum) (HP:0000319)	-	N/A	+ (P1)	N/A	N/A	N/A	N/A	N/A	N/A	N/A	+	N/A	N/A	N/A	N/A	N/A	N/A	N/A
Tented upper lip vermilion (Tented mouth) (HP:0010804)	-	+	N/A	N/A	N/A	N/A	N/A	N/A	N/A	N/A	+	N/A	N/A	N/A	+	N/A	N/A	N/A
Thick upper lip vermilion (Full upper lip) (HP:0000215)	-	N/A	+	N/A	N/A	N/A	N/A	N/A	N/A	N/A	N/A	N/A	N/A	N/A	N/A	N/A	N/A	N/A
Thick lower lip vermilion (Full lower lip) (HP:0000179)	-	N/A	+	- (P1) + (P2)	N/A	N/A	N/A	N/A	N/A	N/A	N/A	N/A	N/A	N/A	+	N/A	N/A	N/A
Thin upper lip vermilion (HP:0000219)	-	N/A	N/A	+ (P1) - (P2)	N/A	N/A	N/A	N/A	N/A	N/A	N/A	N/A	N/A	N/A	N/A	N/A	N/A	N/A
Short upper lip (HP:0000188)	-	N/A	N/A	+ (P1) - (P2)	N/A	N/A	N/A	N/A	N/A	N/A	N/A	N/A	N/A	N/A	N/A	N/A	N/A	N/A
High palate (High-arched palate) (HP:0000218)	-	+	N/A	-	N/A	N/A	N/A	+	+	+	+ (P1)	+	N/A	N/A	N/A	N/A	N/A	+
Downturned corners of mouth (HP:0002714)	-	N/A	+ (P1) - (P2)	-	N/A	+	N/A	+	+	+	+	-	N/A	N/A	+	+	N/A	N/A
Narrow mouth (Small mouth) (HP:0000160)	-	N/A	N/A	N/A	N/A	N/A	N/A	+	N/A	+	N/A	N/A	N/A	N/A	N/A	N/A	N/A	N/A
Micrognathia (HP:0000347)	+	N/A	+ (P2)	+	+	+	N/A	+	+	+	N/A	N/A	N/A	N/A	N/A	N/A	N/A	+
Short neck (HP:0000470)	+	N/A	-	N/A	+	N/A	N/A	-	+	+	+	N/A	N/A	N/A	N/A	+	N/A	+
Broad neck (HP:0000475)	-	N/A	N/A	N/A	+	N/A	N/A	N/A	N/A	N/A	N/A	N/A	N/A	N/A	N/A	N/A	N/A	N/A
Webbed neck (Pterygium colli) (HP:0000465)	-	N/A	N/A	N/A	N/A	N/A	N/A	N/A	N/A	N/A	N/A	N/A	N/A	N/A	N/A	N/A	N/A	N/A
Abnormal heart morphology (Congenital heart defect) (HP:0001627)	-	N/A	N/A	N/A	-	N/A	N/A	N/A	N/A	-	+ (P2)	N/A	N/A	N/A	N/A	N/A	N/A	N/A
Systolic heart murmur (HP:0031664)	-	N/A	N/A	N/A	N/A	N/A	N/A	N/A	N/A	N/A	+ (P2)	N/A	N/A	N/A	N/A	N/A	N/A	+
Arrhythmia (HP:0011675)	-	N/A	N/A	N/A	N/A	N/A	N/A	-	+	N/A	N/A	N/A	N/A	N/A	N/A	N/A	-	N/A
Enlarged thorax (HP:0100625) And/Or Pectus excavatum (HP:0000767)	-	+	N/A	N/A	+	N/A	+ (P1, P3)	+	+	+	+ (P1)	N/A	N/A	N/A	N/A	N/A	N/A	N/A
Gynecomastia (HP:0000771)	-	+	N/A	N/A	N/A	N/A	N/A	N/A	N/A	N/A	N/A	N/A	N/A	N/A	N/A	N/A	N/A	N/A
Kyphoscoliosis (HP:0002751)	-	N/A	N/A	+ (P1) - (P2)	N/A	N/A	N/A	N/A	N/A	N/A	N/A	N/A	N/A	N/A	N/A	N/A	+	N/A
Feeding difficulties in infancy (HP:0008872)	-	+	+	N/A	N/A	N/A	+	+	+	N/A	+ (P1)	+	N/A	N/A	+ (P1)	N/A	+	N/A
Hepatosplenomegaly (HP:0001433)	-	N/A	N/A	N/A	+	N/A	N/A	N/A	N/A	-	+ (P2)	N/A	N/A	N/A	N/A	N/A	-	N/A
Umbilical hernia (HP:0001537)	-	N/A	N/A	N/A	N/A	N/A	N/A	N/A	N/A	N/A	+ (P1)	N/A	N/A	N/A	N/A	N/A	N/A	N/A
Inguinal hernia (HP:0000023)	-	+	N/A	N/A	N/A	N/A	N/A	N/A	+	N/A	N/A	N/A	N/A	N/A	+ (P1, P3)	N/A	N/A	N/A
Cryptorchidism (HP:0000028)	-	+	-	+	-	+	+ (P1)	+	-	+	+	+	N/A	N/A	+	+	+	+
Hypoplastic male external genitalia (HP:0000050) And/Or Micropenis (HP:0000054)	+	-	-	+ (P1) - (P2)	-	+	N/A	+	+ Microtestes (HP:0008734)	+ Scrotal hypoplasia (HP:0000046)	+ Microtestes (HP:0008734)	+	N/A	N/A	N/A	+	+	+ Absent scrotum (HP:0008707)
Testicular torsion (HP:0100813)	-	N/A	N/A	N/A	N/A	N/A	N/A	N/A	N/A	N/A	+ (P1)	N/A	N/A	N/A	N/A	N/A	N/A	N/A
Single transverse palmar crease (Simian crease) (HP:0000954)	-	N/A	N/A	N/A	+	N/A	N/A	+	N/A	N/A	+	+	N/A	N/A	N/A	+	+	N/A
Prominent fingertip pads (HP:0001212)	N/A	N/A	N/A	-	N/A	N/A	N/A	N/A	N/A	N/A	+	-	N/A	N/A	N/A	N/A	N/A	N/A
Tapered finger (HP:0001182)	-	N/A	+ (P2)	-	N/A	N/A	N/A	N/A	N/A	N/A	+ (P1)	-	N/A	N/A	N/A	N/A	N/A	N/A
Short digit (HP:0011927)	-	N/A	N/A	-	N/A	N/A	N/A	+	+	+	+ (P2)	-	N/A	N/A	N/A	N/A	+	N/A
Syndactyly (HP:0001159)	-	N/A	-	-	N/A	N/A	+ (P1, P2)	+	N/A	N/A	N/A	-	N/A	N/A	N/A	N/A	N/A	N/A
Clinodactyly (HP:0030084)	-	N/A	N/A	-	N/A	N/A	N/A	+	N/A	N/A	+	-	N/A	N/A	N/A	N/A	+	+
Hammertoe (HP:0001765)	-	N/A	N/A	-	N/A	N/A	N/A	N/A	N/A	N/A	N/A	+	N/A	N/A	N/A	N/A	N/A	N/A
Overlapping toe (HP:0001845)	-	N/A	N/A	-	N/A	N/A	N/A	N/A	N/A	N/A	+	N/A	N/A	N/A	N/A	N/A	N/A	N/A
Pes planus (Flat foot) (HP:0001763)	-	N/A	N/A	N/A	N/A	N/A	N/A	+	N/A	N/A	N/A	N/A	N/A	N/A	+ (P3)	N/A	N/A	N/A
Short foot (Small feet) (HP:0001773)	-	N/A	N/A	N/A	N/A	N/A	N/A	+	N/A	N/A	N/A	N/A	N/A	N/A	N/A	N/A	N/A	N/A
Genu valgum (HP:0002857)	-	N/A	N/A	N/A	N/A	N/A	N/A	+	N/A	N/A	N/A	N/A	N/A	N/A	+	N/A	N/A	N/A
Genu varum (HP:0002970)	-	+	N/A	N/A	N/A	N/A	N/A	N/A	N/A	N/A	N/A	N/A	N/A	N/A	N/A	N/A	N/A	N/A
Skeletal muscle atrophy (HP:0003202)	N/A	N/A	N/A	N/A	N/A	N/A	+ (P3)	N/A	N/A	N/A	N/A	N/A	N/A	N/A	N/A	N/A	N/A	N/A
Inability to walk (HP:0002540)	-	-	-	+ (P1) - (P2)	N/A	N/A	+ (P2)	N/A	N/A	N/A	+ (P1)	N/A	+	N/A	- (P2)	N/A	N/A	N/A
Joint hypermobility (Hyperextensible joints) (HP:0001382)	-	+	+ (P1)	N/A	N/A	N/A	N/A	N/A	N/A	N/A	+ (P1)	N/A	N/A	N/A	N/A	N/A	N/A	N/A
Delayed skeletal maturation (Delayed bone age) (HP:0002750)	-	N/A	+ (P2)	N/A	-	N/A	N/A	N/A	N/A	N/A	+ (P1)	+	N/A	N/A	+	N/A	+	N/A
Recurrent infections (HP:0002719)	-	N/A	N/A	N/A	N/A	N/A	+ (P1, P2)	+	+	+	+ (P1)	N/A	N/A	N/A	N/A	+	N/A	N/A
Growth hormone deficiency (HP:0000824)	N/A	N/A	N/A	N/A	N/A	N/A	+ (P1)	N/A	+	+	+ (P1)	+	N/A	N/A	-	N/A	N/A	N/A
Hypothyroidism (HP:0000821)	N/A	+	N/A	N/A	N/A	N/A	N/A	N/A	-	+	- (P1)	N/A	N/A	N/A	- (P1, P2)	N/A	-	N/A
Hypoparathyroidism (HP:0000829)	N/A	N/A	N/A	N/A	N/A	N/A	N/A	N/A	+	N/A	- (P1)	N/A	N/A	N/A	N/A	N/A	N/A	N/A

## Sheet: Key
+	-	N/A			HP number				P	M
Present	Absent	Not Applicable			Human Phenotype Ontology ID				Patient	Male
†	The gain of ~1.8 Mb on Xq13.2-q13.3 is of uncertain significance [PMID: 31690835]
